# Supplementary material for: Effect of High-Carbohydrate Diet on Plasma Metabolome in Mice with Mitochondrial Respiratory Chain Complex III Deficiency
Source: Int J Mol Sci. 2016 Nov 1;17(11):1824. doi: 10.3390/ijms17111824 (PMC5133825; doi:10.3390/ijms17111824)
Supplement: Supplementary file 1 [file ijms-17-01824-s001.zip]

Archive with 3 entries (2 files):
- ijms-147906-Supplementary Materials/
- ijms-147906-Supplementary Materials/ijms-147906-supple-Table S5. Raw data.xlsx
- ijms-147906-Supplementary Materials/ijms-147906-supple-Tables S1-S4.pdf
