# Supplementary material for: Effect of High-Carbohydrate Diet on Plasma Metabolome in Mice with Mitochondrial Respiratory Chain Complex III Deficiency
Source: Int J Mol Sci. 2016 Nov 1;17(11):1824. doi: 10.3390/ijms17111824 (PMC5133825; doi:10.3390/ijms17111824)
Supplement: Supplementary file 1 [file ijms-17-01824-s001.zip › ijms-147906-Supplementary Materials/ijms-147906-supple-Table S5. Raw data.xlsx]

## Sheet: Raw data
Table S5. Raw data containing age, bloodchemistry, metabolomics and weight measurements
Mice ID	Genotype	Gender	Age	Diet	Histology		Respirometry	Blood chemistry				Metabolomics
					PAS	ORO		Glucose	Ketone	Lactate	lact/ gluc	Glycine	Trimethylamine-N-Oxide	Alanine	Glyceraldehyde	GABA	DimethylGlycine	2-Aminoisobutyric acid	Choline	Serine	Cytosine	Creatinine	Proline	Betaine	Valine	Guanidinoacetic Acid	Niacinamide	Taurine	1-methylhistamine	Isoleucine	Hydroxyproline	Asparagine	Ornithine	Leucine	Creatine	Aspartate	3-Hydroxyanthranilic acid	Adenine	Homocysteine	Hypoxanthine	Phosphoethanolamine	Lysine	Glutamine	L-Glutamic Acid	L-Methionine	Histidine	Carnitine	Normetanephrine	Phenylalanine
1	A/A	F	26	HCD				5.8	1.4			255.341	1.38611	1059.92	86.6685	0.0969831	1.94013	1.93652	90.4242	165.633	0.167482	6.56907	227.381	18.8871	415.701	2.87073	9.58647	1343.81	0.737185	121.66	93.3013	102.126	118.254	405.379	368.907	36.337	0.0530842	0.0059746	0.283008	0.700123	46.7661	921.059	886.406	43.749	100.449	104.757	19.4044	0.0231154	67.2603
2	A/A	F	27	HCD	x			5.7	1	1.3	0.22807
3	A/A	F	28	HCD	x			7.9	0.8	7.9
4	A/A	F	30	HCD	x	x
5	A/A	F	30	HCD				9.2	0.8	5.2	0.565217
6	A/A	F	32	HCD				7.9	0.4	5.9	0.746835	219.24	16.0976	1216.29	78.5045	0.186051	5.87282	1.71872	79.3871	185.328	0.0645064	6.19481	228.333	48.2867	385.337	3.91205	10.0242	1438.79	0.402445	116.896	82.0157	96.8532	97.5869	270.382	285.383	30.1308	0.0846627	0.00417609	0.295863	0.0156206	40.0046	1020.92	872.132	37.2487	164.377	80.4839	21.5762	0.0273036	69.8674
7	A/A	F	34	HCD
8	A/A	M	26	HCD								167.012	5.66502	786.344	65.2497	0.15491	2.09042	1.31141	48.5668	116.902	0.0848587	4.67831	189.542	16.9166	254.584	30.9068	5.94902	767.176	0.307775	75.2297	74.3394	191.424	83.1566	229.299	254.645	29.2381	0.0410073	0.00570225	0.303147	119.784	45.4112	752.265	801.381	34.8598	84.2046	91.279	19.418	0.0129828	61.514
9	A/A	M	28	HCD	x	x
10	A/A	M	28	HCD	x	x
11	A/A	M	28	HCD
12	A/A	M	28	HCD	x			6.2	0.6
13	A/A	M	28	HCD
14	A/A	M	29	HCD				7.7		3.9	0.506494	204.195	3.87393	556.36	43.2328	0.0823911	2.68765	0.565005	32.4304	72.5885	0.229855	4.33199	106.003	9.40384	167.532	35.1348	4.49477	625.802	0.184064	52.2555	65.133	85.9623	70.5071	160.892	213.816	18.4378	0.0359155	0.00356369	0.200048	21.9684	45.3742	465.364	743.766	21.8594	60.8418	67.1943	12.5036	0.015568	40.6929
15	A/A	M	29	HCD				6.2		4.2	0.677419
16	A/A	M	31	HCD	x	x
17	A/A	M	32	HCD				5.8	0.6	4.2	0.724138	292.235	1.71388	805.242	88.895	1.11445	6.37932	1.2803	93.5688	152.441	0.0693944	4.48332	165.62	111.093	124.392	34.8298	4.19188	689.877	0.305277	36.8128	85.9182	276.742	90.5788	90.3218	272.586	17.4124	0.0132127	0.00513776	0.122618	0.0362167	39.318	385.634	904.412	26.0061	76.1781	75.0801	11.1658	0.0198501	61.8959
18	A/G	F	29	HCD				6.9		3.9	0.565217
19	A/G	F	29	HCD			x					339.863	1.61293	597.566	39.6289	0.0989584	4.552	1.26077	60.3676	103.319	0.108219	4.9254	90.5094	27.7161	150.905	28.6824	5.66788	592.479	0.278835	56.6761	57.7211	112.044	59.1809	110.769	231.61	18.0694	0.0433053	0.00433184	0.205602	80.531	36.1807	515.303	779.412	19.2148	47.5508	66.9964	9.81023	0.025442	38.6154
20	A/G	F	30	HCD			x
21	A/G	F	32	HCD	x	x
22	A/G	F	34	HCD
23	A/G	F	34	HCD
24	A/G	M	28	HCD
25	A/G	M	29	HCD			x
26	A/G	M	31	HCD			x
27	G/G	F	21	HCD	x	x
28	G/G	F	27	HCD	x			4.7	1.2	4.2	0.893617
29	G/G	F	27	HCD				2.6	0.7	2.8	1.07692	443.249	3.64039	1248.66	63.4265	0.459019	12.0193	3.64967	93.9921	182.284	0.453898	10.6512	192.508	17.9943	228.404	38.6728	4.68071	1043.67	0.342948	85.4742	85.2007	224.491	171.284	231.213	323.149	16.8414	0.162572	0.00377881	0.154204	0.0265983	52.13	564.632	1473.54	15.2695	74.948	150.89	5.52891	0.0242831	49.8195
30	G/G	F	28	HCD	x			1	1.3	3
31	G/G	F	29	HCD				0.9		3.3	3.66667
32	G/G	F	29	HCD			x
33	G/G	F	30	HCD	x	x
34	G/G	F	30	HCD				1	0.7	4.6	4.6
35	G/G	F	30	HCD			x					375.146	1.14879	876.132	82.3182	0.499643	5.83439	0.732955	38.2494	148.499	0.143169	10.3694	143.866	6.68319	189.769	22.3542	4.74661	1005.62	0.166812	66.6957	65.7899	217.943	132.013	197.88	339.412	13.0803	0.0462834	0.00635924	0.10049	5.43556	41.7203	295.016	1003.82	10.4042	59.7786	85.46	6.37124	0.00757036	58.089
36	G/G	F	32	HCD	x	x
37	G/G	F	32	HCD				3.1	0.4	4.9	1.58065	945.288	1.12231	2370.33	90.3041	0.313079	10.8141	2.6847	65.8576	461.884	0.0405094	14.6642	618.288	15.6686	364.149	11.2993	2.54971	920.103	0.594023	79.8777	60.5612	512.06	213.11	304.056	210.919	16.5525	0.0487615	0.0092933	0.344984	0.0632449	46.5744	823.787	2061.09	9.98581	198.361	218.138	12.1635	0.0175279	93.0017
38	G/G	M	26	HCD								642.008	2.12998	1421.91	65.0635	0.722385	19.6743	2.74237	51.269	236.426	0.139839	7.28297	220.711	35.4868	269.669	86.4386	5.03602	685.181	0.104708	81.9981	66.8793	233.202	192.711	221.289	194.157	11.5643	0.0425699	0.00521776	0.142589	0.0247441	36.259	593.734	1349.04	11.8709	86.291	95.1075	4.82373	0.00897625	52.8576
39	G/G	M	27	HCD				4.8	1.1	2.6	0.541667	440.123	1.91954	1521.42	71.3224	0.877094	15.7034	2.72486	127.588	228.823	0.110409	13.3201	313.565	9.57337	268.944	45.085	6.68005	1186.56	0.574623	93.3887	96.9841	346.802	174.787	272.261	296.437	19.1353	0.11238	0.0142422	0.211345	0.121464	44.1565	548.992	1233.3	19.9294	109.56	126.235	8.01595	0.0277828	60.7533
40	G/G	M	27	HCD				3.3	0.6	3.7	1.12121	873.213	8.73413	1913.6	59.0565	1.285	16.0788	3.9743	106.391	366.051	0.450772	23.1519	592.967	20.2313	445.513	2.66348	8.90925	1785.5	0.709473	110.838	96.5447	335.082	261.536	389.388	346.064	40.7079	0.048653	0.0162216	0.279944	0.0564918	47.7701	951.093	1624.69	41.5427	177.535	231.666	13.4566	0.0381448	74.7945
41	G/G	M	28	HCD	x	x
42	G/G	M	28	HCD	x			3.7	0.7
43	G/G	M	29	HCD				0.9		4.4	4.88889
44	G/G	M	29	HCD			x
45	G/G	M	31	HCD	x	x
46	G/G	M	31	HCD			x
47	G/G	M	32	HCD				0.9	0.6	6.6	7.33333
48	A/A	F	28	SD				6.9				388.104	12.4141	735.705	47.7514	0.141631	7.21236	0.752443	55.6317	141.293	1.35678	6.92841	101.475	67.1277	179.592	2.79972	3.16681	883.577	0.495541	57.745	60.2342	106.537	76.7584	196.109	246.364	18.9464	0.0342486	0.00441999	0.146951	0.046768	40.2891	406.557	727.104	29.8632	50.5152	78.3192	28.6384	0.0238908	51.8283
49	A/A	F	29	SD								364.8	15.7649	648.784	32.2704	0.158858	7.56676	0.502447	30.4086	136.739	0.276893	3.90412	70.3362	31.1468	144.863	31.125	3.0577	640.331	0.16337	54.0227	53.9292	124.07	71.2785	127.866	273.98	11.5558	0.0412626	0.00483415	0.136141	82.0425	52.4946	293.796	638.09	25.0216	31.3068	53.7321	29.04	0.0121164	39.2423
50	A/A	F	30	SD			x
51	A/A	F	31	SD	x			7.1	0.6	8.8
52	A/A	F	31	SD				6.6		1.8	0.272727
53	A/A	F	32	SD	x	x
54	A/A	F	34	SD	x			5.9	0.6	8.7
55	A/A	F	34	SD								236.556	11.6315	594.277	44.8575	0.150013	4.80041	0.366857	33.4813	77.6647	0.518015	3.96315	57.0253	18.5529	83.1204	29.699	3.64298	756.872	0.16571	30.7805	69.4728	134.474	55.3065	109.933	337.767	17.4423	0.0525286	0.00407999	0.10952	17.216	51.4891	233.349	648.429	21.192	37.4964	63.3248	29.8331	0.014732	35.2204
56	A/A	F	35	SD	x			8.3	0.3	4.2	0.506024
57	A/A	F	36	SD				7.2	0.4	4.6	0.638889	171.463	13.0886	641.973	48.8147	0.0649974	4.12522	0.355278	24.4816	85.5805	0.0864942	3.54117	54.7269	14.4879	94.0938	29.0749	5.37002	706.651	0.120625	32.1539	64.8261	135.126	71.9838	103.663	307.873	13.3569	0.0595732	0.00321709	0.0658661	91.558	55.7377	258.876	907.147	18.7588	33.861	80.6756	26.1614	0.0117397	36.9722
58	A/A	M	28	SD	x				0.8
59	A/A	M	29	SD								607.173	32.8223	696.065	42.6879	0.240939	18.2963	0.597414	22.0254	176.208	0.269765	5.31154	107.105	88.7576	233.199	45.5983	3.94047	714.525	0.182516	105.897	63.0009	189.896	81.7445	199.631	240.643	21.3262	0.0363338	0.00378665	0.154804	12.0402	28.461	468.155	1023.18	24.2587	50.3234	88.6828	19.821	0.0140184	49.591
60	A/A	M	29	SD								455.758	39.6656	1048.04	59.1662	0.205771	11.3889	0.845445	60.2957	154.172	0.435373	4.10351	105.252	115.87	154.185	47.0656	3.50884	880.391	0.434431	60.1402	102.46	194.209	71.538	112.95	348.448	33.1618	0.0859549	0.00628368	0.143374	73.1475	45.4555	403.492	1179.61	32.9999	39.5693	91.3838	24.2428	0.0209369	43.9828
61	A/A	M	31	SD	x					3
62	A/A	M	32	SD				7.1	1.2	2.2	0.309859	270.885	5.54112	825.468	56.0615	0.184821	6.45161	1.22913	99.4646	123.057	0.440276	7.34257	97.0351	56.0844	142.292	1.99989	6.31276	867.303	0.295738	56.4009	83.8362	138.199	75.922	205.802	275.1	11.0761	0.0685408	0.00674057	0.235187	0.0639609	60.1499	433.659	790.395	20.1824	52.254	77.9572	39.6537	0.0320552	56.8349
63	A/A	M	33	SD			x
64	A/A	M	34	SD				6.6	0.7	3.8	0.575758	361.933	6.09939	582.796	41.5079	0.189996	7.99303	0.73547	44.1436	83.6475	0.0210749	6.48469	70.5449	101.905	127.456	16.6454	4.04344	910.185	0.228901	43.9834	56.0667	115.226	53.8184	133.111	232.111	24.4389	0.0705386	0.00604269	0.153217	1.555	49.5055	333.131	997.582	27.3524	35.4907	77.181	27.5027	0.0137361	37.8022
65	A/A	M	35	SD	x	x
66	A/A	M	35	SD								344.984	3.19106	659.596	72.6199	0.51742	6.72582	0.55365	55.9003	83.928	0.20057	5.50285	94.7754	93.7893	109.903	47.8163	5.99539	864.738	0.342507	46.4488	93.7334	124.823	75.3374	214.503	251.775	20.6919	0.0388911	0.00881866	0.0861256	0.031888	36.0346	318.553	1065.41	25.9199	44.0415	87.2595	28.2983	0.0190672	46.4064
67	A/A	M	36	SD								238.64	3.92663	770.7	75.8307	0.092009	6.28847	0.988032	72.3779	121.375	0.305794	4.99447	141.042	48.2639	181.765	1.43693	2.00929	633.909	0.176638	64.3882	80.8706	133.439	93.3428	208.468	226.275	13.6657	0.0818193	0.00406818	0.239137	0.031313	58.4491	427.221	876.992	13.6788	59.6313	97.3347	32.5203	0.0195244	57.8313
68	A/G	F	28	SD								383.382	4.93095	803.076	36.5204	0.0440751	9.5819	0.741894	78.4035	184.171	0.138933	5.82819	91.0919	179.739	127.765	3.57927	8.05084	1172.8	0.455212	51.2105	69.773	93.7786	58.7004	105.418	203.767	26.8423	0.0826755	0.0116769	0.353317	11.4184	59.6311	342.751	1153.46	41.101	32.6183	87.4245	23.3987	0.020441	41.7867
69	A/G	F	30	SD			x
70	A/G	F	32	SD				6.3		3.6	0.571429
71	A/G	F	34	SD	x			6.9	0.4	2.6	0.376812
72	A/G	F	34	SD				6.6	0.6	4.4	0.666667
73	A/G	F	35	SD				6.9	0.4	3.7	0.536232
74	A/G	F	39	SD	x	x
75	A/G	M	28	SD	x
76	A/G	M	28	SD								433.096	2.77889	742.177	29.7918	0.179981	5.92967	0.485206	42.3057	113.584	0.16419	4.88511	79.0868	44.2272	99.5572	22.3072	5.06219	977.556	0.271186	33.5533	56.4785	149.111	76.6691	76.7687	301.887	31.1214	0.067264	0.00943	0.173475	40.0204	51.0016	257.305	1019.13	33.2479	22.9103	59.8602	32.0786	0.014615	29.4323
77	A/G	M	31	SD				7.9		3	0.379747
78	A/G	M	31	SD				8.3	0.4	1	0.120482
79	A/G	M	35	SD	x	x
80	G/G	F	28	SD								517.415	19.0144	1562.45	97.3904	0.201104	33.2183	2.69764	70.7425	263.764	0.134565	24.6584	119.432	15.6941	260.541	49.0913	4.48056	1049.57	0.372847	84.8919	81.5967	254.733	199.871	262.803	326.726	7.20759	0.142294	0.00515756	0.19101	0.0282543	51.2492	635.666	1010.62	8.63786	77.669	123.291	7.84799	0.00832455	78.4158
81	G/G	F	28	SD								395.453	16.0231	492.229	32.3931	0.440394	20.0267	0.536351	19.2971	90.2223	0.387174	14.5455	41.9156	8.64668	71.2605	47.7132	2.09932	750.737	0.0699605	25.7875	52.5504	111.286	69.407	67.3618	293.801	11.0044	0.0470607	0.00309794	0.153319	42.8004	51.7279	155.699	861.217	11.5584	20.7927	62.0321	11.9137	0.0111496	29.1767
82	G/G	F	30	SD			x
83	G/G	F	30	SD			x
84	G/G	F	31	SD	x			2.6	0.8	7.4
85	G/G	F	31	SD				2.5	0.6	1.9	0.76
86	G/G	F	32	SD	x	x
87	G/G	F	33	SD			x
88	G/G	F	34	SD				1.3	0.6	5.1	3.92308
89	G/G	F	35	SD	x			1.2	0.2	3.8	3.16667
90	G/G	F	35	SD				2.4	0.7	3.6	1.5
91	G/G	F	35	SD				0.9	0.4	1.3	1.44444	912.271	0.55924	701.192	113.307	0.595615	35.1536	1.86722	32.6988	272.845	0.113442	5.61195	119.23	77.9727	224.908	139.226	4.25996	1186.02	0.10732	83.9383	53.3247	239.422	246.364	354.652	274.323	20.5665	0.095845	0.00332443	0.0840923	0.145767	42.5189	880.594	2066.6	12.1512	92.0995	92.5649	7.46381	0.0058798	86.3421
92	G/G	F	36	SD				1.3	0.6	1.4	1.07692
93	G/G	F	46	SD				1.4		2.1	1.5	952.19	0.23136	1224.14	131.378	0.368259	14.341	6.30665	37.5642	366.642	0.158704	2.79838	214.277	19.6679	338.104	146.867	4.52662	993.248	0.0803066	98.1786	52.9752	511.145	346.204	598.518	220.841	27.6376	0.0578909	0.00629801	0.14513	0.0581985	43.7321	1067.14	3582.49	9.95332	159.166	250.897	9.30312	0.0031013	100.485
94	G/G	M	28	SD	x				0.6	3.8
95	G/G	M	28	SD	x
96	G/G	M	28	SD
97	G/G	M	29	SD								572.882	43.1341	931.133	56.7157	0.184308	11.543	0.61355	37.3797	147.499	0.226876	11.6933	101.163	65.1496	123.491	5.17047	4.41771	650.182	0.349177	48.6269	67.9451	148.92	54.69	125.351	258.628	22.6099	0.123187	0.00808528	0.187741	0.723713	43.6818	218.306	1045.01	19.1739	23.504	90.3256	14.3355	0.00691829	38.5063
98	G/G	M	29	SD								465.947	18.463	995.283	59.9944	0.0475101	15.3555	1.04107	58.4482	184.824	0.304593	18.6849	81.0274	15.8555	138.872	26.7893	2.85936	961.139	0.291401	47.3862	81.2875	202.456	75.9664	132.378	329.671	14.2979	0.0518074	0.00750655	0.175144	3.72143	48.7826	313.835	791.681	13.8998	39.6358	89.7612	10.5327	0.0088519	56.6465
99	G/G	M	31	SD	x			1.3		2.3	1.76923
100	G/G	M	33	SD								925.171	2.21916	2458.19	124.082	0.571415	34.3778	5.0834	66.4779	523.467	0.280102	5.67252	322.705	88.2499	317.667	6.19534	2.70451	1117.25	0.301269	101.685	91.3674	444.267	310.295	366.567	224.877	21.9214	0.0738582	0.00398307	0.169866	0.0964399	53.9653	909.747	2628.85	15.7671	121.158	286.775	8.77969	0.00635328	100.813
101	G/G	M	33	SD								1271.45	2.31764	2387.54	152.052	1.51654	47.18	3.20891	83.5144	412.803	0.160384	8.79476	469.168	91.0874	285.613	9.27101	2.78748	1051.08	0.17278	103.483	65.1924	691.712	395.584	428.063	192.654	31.0532	0.0392937	0.00400443	0.148512	0.0203024	46.4603	775.03	3186.54	17.7791	250.122	223.599	8.9353	0.00249868	133.55
102	G/G	M	34	SD	x			2.1	0.3	5	2.38095
103	G/G	M	34	SD	x			1.8	0.4	3.8	2.11111
104	G/G	M	34	SD								727.283	1.41811	1958.52	101.182	0.349947	25.6325	3.44272	90.8956	341.386	0.0679035	4.92562	203.767	26.6041	336.119	79.4232	3.45605	1380.97	0.195713	144.957	64.7533	432.238	307.915	484.874	246.397	20.1236	0.148122	0.00657036	0.108937	0.0243339	52.4872	903.36	2311.31	15.2322	125.581	175.695	9.22142	0.00544925	98.9053
105	G/G	M	35	SD	x	x
106	G/G	M	35	SD								596.171	1.80124	1254.66	73.3237	0.3971	24.1639	1.78179	30.442	182.489	0.107445	5.80206	153.932	23.813	166.977	35.5955	1.61192	808.781	0.122665	57.8333	41.1929	275.369	181.079	250.329	171.653	14.2037	0.0563738	0.00389796	0.101617	0.0974876	45.8795	309.341	1510.35	12.237	70.7967	100.432	5.14882	0.00434434	68.3322
107	G/G	M	35	SD	x	x
108	G/G	M	36	SD
109	G/G	M	39	SD	x	x
[truncated: 77 more columns]
